# Supplementary material for: In Vitro Co-Exposure to CeO2 Nanomaterials from Diesel Engine Exhaust and Benzo(a)Pyrene Induces Additive DNA Damage in Sperm and Cumulus Cells but Not in Oocytes
Source: Nanomaterials (Basel). 2021 Feb 13;11(2):478. doi: 10.3390/nano11020478 (PMC7918929; doi:10.3390/nano11020478)
Supplement: Supplementary file 1 [file nanomaterials-11-00478-s001.zip]

Archive with 1 entries (1 files):
- nanomaterials-1101182-supplementary.docx
